# Supplementary material for: ﻿Schiedeahaakoaensis, a new facultatively autogamous species of ﻿Schiedea sect. ﻿Mononeura (Caryophyllaceae) from the Hawaiian Islands
Source: PhytoKeys. 2022 Oct 10;210:135–41. doi: 10.3897/phytokeys.210.91226 (PMC9836475; doi:10.3897/phytokeys.210.91226)
Supplement: XML Treatment for Schiedea haakoaensis [file phytokeys.210.91226-treatment1.xml]

<!DOCTYPE tp:taxon-treatment
  PUBLIC "-//TaxonX//DTD Taxonomic Treatment Publishing DTD v0 20100105//EN" "tax-treatment-NSO.dtd">
<tp:taxon-treatment xmlns:tp="http://www.plazi.org/taxpub"><tp:treatment-meta><kwd-group><label>Taxon classification</label><kwd>
              <named-content content-type="kingdom">Plantae</named-content>
            </kwd><kwd>
              <named-content content-type="order">Caryophyllales</named-content>
            </kwd><kwd>
              <named-content content-type="family">Caryophyllaceae</named-content>
            </kwd></kwd-group><mixed-citation publication-type="journal"><person-group><name><surname>Wagner</surname><given-names>Warren L.</given-names></name><name><surname>Weller</surname><given-names>Stephen G.</given-names></name><name><surname>Sakai</surname><given-names>Ann K.</given-names></name><name><surname>DeMent</surname><given-names>Tom</given-names></name><name><surname>VanDeMark</surname><given-names>Josh</given-names></name></person-group><article-title>﻿<italic><tp:taxon-name><tp:taxon-name-part taxon-name-part-type="genus" reg="Schiedea">Schiedea</tp:taxon-name-part><tp:taxon-name-part taxon-name-part-type="species" reg="haakoaensis">haakoaensis</tp:taxon-name-part></tp:taxon-name></italic>, a new facultatively autogamous species of ﻿<italic><tp:taxon-name><tp:taxon-name-part taxon-name-part-type="genus" reg="Schiedea">Schiedea</tp:taxon-name-part></tp:taxon-name></italic> sect. ﻿<italic><tp:taxon-name><tp:taxon-name-part taxon-name-part-type="genus" reg="Schiedea"/><tp:taxon-name-part taxon-name-part-type="section" reg="Mononeura">Mononeura</tp:taxon-name-part></tp:taxon-name></italic> (<tp:taxon-name><tp:taxon-name-part taxon-name-part-type="family">Caryophyllaceae</tp:taxon-name-part></tp:taxon-name>) from the Hawaiian Islands</article-title><source>PhytoKeys</source><day>10</day><month>10</month><year>2022</year><volume>210</volume><fpage>135</fpage><lpage>141</lpage><pub-id pub-id-type="doi">10.3897/phytokeys.210.91226</pub-id></mixed-citation></tp:treatment-meta><tp:nomenclature><label>﻿</label><tp:taxon-name>
            <object-id xmlns:xlink="http://www.w3.org/1999/xlink" content-type="arpha" xlink:type="simple">25379E4E-4397-5EEC-AC16-741F7CF62F74</object-id>
            <tp:taxon-name-part taxon-name-part-type="genus" reg="Schiedea">Schiedea</tp:taxon-name-part>
            <tp:taxon-name-part taxon-name-part-type="species" reg="haakoaensis">haakoaensis</tp:taxon-name-part>
            <object-id xmlns:xlink="http://www.w3.org/1999/xlink" content-type="ipni" xlink:type="simple">urn:lsid:ipni.org:names:77306319-1</object-id>
          </tp:taxon-name><tp:taxon-authority>W. L. Wagner, Weller &amp; A. K. Sakai</tp:taxon-authority><tp:taxon-status xmlns:xlink="http://www.w3.org/1999/xlink" xlink:type="simple">sp. nov.</tp:taxon-status><xref ref-type="fig" rid="F1">Fig. 1</xref></tp:nomenclature><tp:treatment-sec sec-type="material" id="SECID0ESHAE"><title>Type.</title><p><bold>Hawaiian Islands: Hawai`i</bold>: Hawai‘i County, North Hilo District, Laupāhoehoe Section of Hilo Forest Reserve, windward Mauna Kea, Mauka of Ha‘akoa and Pāhale Streams, 5020 ft (1530 m), Cult. material harvested July 2021, <italic>Tom DeMent &amp; Josh VanDeMark s.n.</italic> (holotype: US-3742219!).</p><fig id="F1" position="float" orientation="portrait"><object-id xmlns:xlink="http://www.w3.org/1999/xlink" content-type="doi" xlink:type="simple">10.3897/phytokeys.210.91226.figure1</object-id><object-id xmlns:xlink="http://www.w3.org/1999/xlink" content-type="arpha" xlink:type="simple">E7EB8748-6976-5BB0-A63C-5537F6844680</object-id><label>Figure 1.</label><caption><p><italic><tp:taxon-name><tp:taxon-name-part taxon-name-part-type="genus" reg="Schiedea">Schiedea</tp:taxon-name-part><tp:taxon-name-part taxon-name-part-type="species" reg="haakoaensis">haakoaensis</tp:taxon-name-part></tp:taxon-name></italic> W. L. Wagner, Weller &amp; A. K. Sakai <bold>A</bold> habit, stem with leaves and inflorescence <bold>B</bold> habit of plant in habitat <bold>C</bold> stem internode, showing sparse hairs <bold>D</bold> stem internode with leaf bases <bold>E</bold> branch of inflorescence with developing fruit and flower <bold>F</bold> bract <bold>G</bold> flower at full anthesis <bold>H</bold> branch of inflorescence, post anthesis <bold>I</bold> capsule <bold>J</bold> seed. Drawn from photograph of cultivated individual from which holotype was taken (<bold>A</bold>), drawn from field photograph and cropped to fit plate (<bold>B</bold>), drawn from holotype (<bold>C, D, H, I, J</bold>), and from the holotype and photographs (<bold>E, F, G</bold>). Coloration added to plate figures from photographs. Illustration by Alice Tangerini.</p></caption><graphic xmlns:xlink="http://www.w3.org/1999/xlink" xlink:href="phytokeys-210-135_article-91226__-g001.jpg" position="float" orientation="portrait" xlink:type="simple" id="oo_754071.jpg"><uri content-type="original_file" xlink:type="simple">https://binary.pensoft.net/fig/754071</uri></graphic></fig></tp:treatment-sec><tp:treatment-sec sec-type="description" id="SECID0EQJAE"><title>Description.</title><p>Erect to strongly ascending subshrubs 7–10 dm tall or in wild perhaps more; stem single or sometimes with few short side branches, conspicuously quadrangular, pale green, but distal internodes often purple-tinged, glabrous except internodes of inflorescence, bracts and sepals. Leaves opposite; blades 3–18 cm long, 1.2–4.5 cm wide, narrowly or broadly elliptic, sometimes lanceolate to oblanceolate, pale green to yellowish green, sometimes younger ones purple-tinged, slightly thickened and rubbery, chartaceous when dry, with only the midvein evident, the midvein ± slightly excentric, margin entire, slightly thickened becoming weakly involute toward the apex, apex acute to acuminate; petioles 0.5–1 cm long, weakly grooved. Inflorescence terminal, 40–50 cm long, with up to 80 or more flowers, diffuse, erect, the lateral branches 11–18 cm long, ascending, each with 6–20 flowers, the tertiary and higher level internodes, usually ascending or appressed, with pedicels usually spreading at anthesis, sometimes with a few minute curved hairs along the inflorescence internodes; bracts usually yellowish green, foliaceous, and nearly as large as the leaves in the lowest portions of the central axis, those in the upper part of the inflorescence and subtending the flowers, subulate, purple and usually yellowish green near base, margins ciliate; pedicels 4–6 mm long at anthesis, elongating slightly in fruit, conspicuously asymmetrically flattened and weakly quadrangular, sometimes with a few hairs toward the base. Flowers hermaphroditic, facultatively autogamous. Sepals 3–4.1 mm long, lanceolate, purple, and sometimes greenish toward the base, concave to shallowly navicular toward the apex, oriented at ca. 30° to 60°angle to the pedicel, abaxial side smooth and rounded, glabrous, margins weakly scarious, ciliate, apex attenuate. Nectary shaft 1.5–2.1 mm long, gently recurved, apex weakly bifid. Stamens 10; filaments weakly dimorphic, the antisepalous whorl 2.5–3.1 mm long, the alternate whorl 1.5–2.6 mm long; anthers ca. 0.3 mm long, yellow, apparently dehiscing after flower opens. Styles 3, stigmas elongated and apparently receptive when flower opens, and anthers are dehiscing. Capsules 4.3–5 mm long, ovoid. Seeds 0.8–1.0 mm long, suborbicular, slightly asymmetrical, compressed, brown, the surface rugose. Chromosome number unknown.</p></tp:treatment-sec><tp:treatment-sec sec-type="distribution" id="SECID0EVJAE"><title>Distribution.</title><p><italic><tp:taxon-name><tp:taxon-name-part taxon-name-part-type="genus" reg="Schiedea">Schiedea</tp:taxon-name-part><tp:taxon-name-part taxon-name-part-type="species" reg="haakoaensis">haakoaensis</tp:taxon-name-part></tp:taxon-name></italic> was known from only a single plant from Hawaiian Islands, on the northeastern side of Hawai‘i Island, in the Laupāhoehoe Section of Hilo Forest Reserve. No individuals are currently known from the wild but progeny from one of the two individuals grown from seed collected at the type locality are in cultivation at locations in Hilo and Irvine, California, with outplantings anticipated soon.</p></tp:treatment-sec><tp:treatment-sec sec-type="habitat" id="SECID0EGKAE"><title>Habitat.</title><p>The only known plant of <italic><tp:taxon-name><tp:taxon-name-part taxon-name-part-type="genus" reg="Schiedea">Schiedea</tp:taxon-name-part><tp:taxon-name-part taxon-name-part-type="species" reg="haakoaensis">haakoaensis</tp:taxon-name-part></tp:taxon-name></italic> was discovered in 2016 in the montane wet forests of windward Mauna Kea and died of natural causes shortly thereafter. Montane wet forests in this area are dominated by closed canopies of <italic><tp:taxon-name><tp:taxon-name-part taxon-name-part-type="genus" reg="Metrosideros">Metrosideros</tp:taxon-name-part><tp:taxon-name-part taxon-name-part-type="species" reg="polymorpha">polymorpha</tp:taxon-name-part></tp:taxon-name></italic> Gudich. and <italic><tp:taxon-name><tp:taxon-name-part taxon-name-part-type="genus" reg="Acacia">Acacia</tp:taxon-name-part><tp:taxon-name-part taxon-name-part-type="species" reg="koa">koa</tp:taxon-name-part></tp:taxon-name></italic> A. Gray with a sub-canopy comprised of <tp:taxon-name><tp:taxon-name-part taxon-name-part-type="genus" reg="Cheirodendron">Cheirodendron</tp:taxon-name-part><tp:taxon-name-part taxon-name-part-type="species" reg="trigynum">trigynum</tp:taxon-name-part><tp:taxon-name-part taxon-name-part-type="basionym-authority">(Gaudich.)</tp:taxon-name-part><tp:taxon-name-part taxon-name-part-type="authority">A. Heller</tp:taxon-name-part><tp:taxon-name-part taxon-name-part-type="infraspecific-rank">subsp.</tp:taxon-name-part><tp:taxon-name-part taxon-name-part-type="subspecies" reg="trigynum">trigynum</tp:taxon-name-part></tp:taxon-name>, <italic><tp:taxon-name><tp:taxon-name-part taxon-name-part-type="genus" reg="Melicope">Melicope</tp:taxon-name-part></tp:taxon-name></italic> sp., <italic><tp:taxon-name><tp:taxon-name-part taxon-name-part-type="genus" reg="Myrsine">Myrsine</tp:taxon-name-part><tp:taxon-name-part taxon-name-part-type="species" reg="lessertiana">lessertiana</tp:taxon-name-part></tp:taxon-name></italic> A. DC., <italic><tp:taxon-name><tp:taxon-name-part taxon-name-part-type="genus" reg="Myrsine">Myrsine</tp:taxon-name-part><tp:taxon-name-part taxon-name-part-type="species" reg="sandwicensis">sandwicensis</tp:taxon-name-part></tp:taxon-name></italic> A. DC., <italic><tp:taxon-name><tp:taxon-name-part taxon-name-part-type="genus" reg="Ilex">Ilex</tp:taxon-name-part><tp:taxon-name-part taxon-name-part-type="species" reg="anomola">anomola</tp:taxon-name-part></tp:taxon-name></italic> Hook. &amp; Arn., <italic><tp:taxon-name><tp:taxon-name-part taxon-name-part-type="genus" reg="Coprosma">Coprosma</tp:taxon-name-part></tp:taxon-name></italic> sp., <italic><tp:taxon-name><tp:taxon-name-part taxon-name-part-type="genus" reg="Phytolacca">Phytolacca</tp:taxon-name-part><tp:taxon-name-part taxon-name-part-type="species" reg="sandwicensis">sandwicensis</tp:taxon-name-part></tp:taxon-name></italic> Endl., and <italic><tp:taxon-name><tp:taxon-name-part taxon-name-part-type="genus" reg="Vaccinium">Vaccinium</tp:taxon-name-part><tp:taxon-name-part taxon-name-part-type="species" reg="calycinum">calycinum</tp:taxon-name-part></tp:taxon-name></italic> Sm. The thick and dense vegetation of the understory host <italic><tp:taxon-name><tp:taxon-name-part taxon-name-part-type="genus" reg="Rubus">Rubus</tp:taxon-name-part><tp:taxon-name-part taxon-name-part-type="species" reg="hawaiiensis">hawaiiensis</tp:taxon-name-part></tp:taxon-name></italic> A. Gray, <italic><tp:taxon-name><tp:taxon-name-part taxon-name-part-type="genus" reg="Hydrangea">Hydrangea</tp:taxon-name-part><tp:taxon-name-part taxon-name-part-type="species" reg="arguta">arguta</tp:taxon-name-part></tp:taxon-name></italic> (Gaudich.) Y. De Smet &amp; Granados, <italic><tp:taxon-name><tp:taxon-name-part taxon-name-part-type="genus" reg="Cibotium">Cibotium</tp:taxon-name-part><tp:taxon-name-part taxon-name-part-type="species" reg="glaucum">glaucum</tp:taxon-name-part></tp:taxon-name></italic> (Sm.) Hook. &amp; Arn., <italic><tp:taxon-name><tp:taxon-name-part taxon-name-part-type="genus" reg="Cibotium">Cibotium</tp:taxon-name-part><tp:taxon-name-part taxon-name-part-type="species" reg="menziesii">menziesii</tp:taxon-name-part></tp:taxon-name></italic> Hook., <italic><tp:taxon-name><tp:taxon-name-part taxon-name-part-type="genus" reg="Cibotium">Cibotium</tp:taxon-name-part><tp:taxon-name-part taxon-name-part-type="species" reg="chamissoi">chamissoi</tp:taxon-name-part></tp:taxon-name></italic> Kaulf., and a rich diversity of additional ferns including <tp:taxon-name><tp:taxon-name-part taxon-name-part-type="genus" reg="Adenophorus">Adenophorus</tp:taxon-name-part><tp:taxon-name-part taxon-name-part-type="species" reg="tamariscinus">tamariscinus</tp:taxon-name-part><tp:taxon-name-part taxon-name-part-type="basionym-authority">(Kaulf.)</tp:taxon-name-part><tp:taxon-name-part taxon-name-part-type="authority">Hook. &amp; Grev.</tp:taxon-name-part><tp:taxon-name-part taxon-name-part-type="infraspecific-rank">var.</tp:taxon-name-part><tp:taxon-name-part taxon-name-part-type="variety" reg="tamariscinus">tamariscinus</tp:taxon-name-part></tp:taxon-name>, <italic><tp:taxon-name><tp:taxon-name-part taxon-name-part-type="genus" reg="Asplenium">Asplenium</tp:taxon-name-part><tp:taxon-name-part taxon-name-part-type="species" reg="polyodon">polyodon</tp:taxon-name-part></tp:taxon-name></italic> G. Forst., <italic><tp:taxon-name><tp:taxon-name-part taxon-name-part-type="genus" reg="Asplenium">Asplenium</tp:taxon-name-part><tp:taxon-name-part taxon-name-part-type="species" reg="aethiopicum">aethiopicum</tp:taxon-name-part></tp:taxon-name></italic> (Burm. f.) Bech., <italic><tp:taxon-name><tp:taxon-name-part taxon-name-part-type="genus" reg="Athyrium">Athyrium</tp:taxon-name-part><tp:taxon-name-part taxon-name-part-type="species" reg="microphyllum">microphyllum</tp:taxon-name-part></tp:taxon-name></italic> (Sm.) Alston, <italic><tp:taxon-name><tp:taxon-name-part taxon-name-part-type="genus" reg="Diplazium">Diplazium</tp:taxon-name-part><tp:taxon-name-part taxon-name-part-type="species" reg="sandwichianum">sandwichianum</tp:taxon-name-part></tp:taxon-name></italic> (C. Presl) Diels, <italic><tp:taxon-name><tp:taxon-name-part taxon-name-part-type="genus" reg="Dryopteris">Dryopteris</tp:taxon-name-part><tp:taxon-name-part taxon-name-part-type="species" reg="wallichiana">wallichiana</tp:taxon-name-part></tp:taxon-name></italic> (Spreng.) Hyl., <italic><tp:taxon-name><tp:taxon-name-part taxon-name-part-type="genus" reg="Microlepia">Microlepia</tp:taxon-name-part><tp:taxon-name-part taxon-name-part-type="species" reg="strigosa">strigosa</tp:taxon-name-part></tp:taxon-name></italic> (Thunb.) C. Presl, <tp:taxon-name><tp:taxon-name-part taxon-name-part-type="genus" reg="Polypodium">Polypodium</tp:taxon-name-part><tp:taxon-name-part taxon-name-part-type="species" reg="pellucidum">pellucidum</tp:taxon-name-part><tp:taxon-name-part taxon-name-part-type="authority">Kaulf.</tp:taxon-name-part><tp:taxon-name-part taxon-name-part-type="infraspecific-rank">var.</tp:taxon-name-part><tp:taxon-name-part taxon-name-part-type="variety" reg="pellucidum">pellucidum</tp:taxon-name-part></tp:taxon-name>, <italic><tp:taxon-name><tp:taxon-name-part taxon-name-part-type="genus" reg="Sadleria">Sadleria</tp:taxon-name-part></tp:taxon-name></italic> sp., and the uncommon <italic><tp:taxon-name><tp:taxon-name-part taxon-name-part-type="genus" reg="Asplenium">Asplenium</tp:taxon-name-part><tp:taxon-name-part taxon-name-part-type="species" reg="schizophyllum">schizophyllum</tp:taxon-name-part></tp:taxon-name></italic> C. Chr. The forests of this area have a low number of non-native species, most of which occur in the understory and consist of non-native grasses and shrubs including <italic><tp:taxon-name><tp:taxon-name-part taxon-name-part-type="genus" reg="Cenchrus">Cenchrus</tp:taxon-name-part><tp:taxon-name-part taxon-name-part-type="species" reg="clandestinus">clandestinus</tp:taxon-name-part></tp:taxon-name></italic> (Hochst. ex Chiov.) Morrone, <italic><tp:taxon-name><tp:taxon-name-part taxon-name-part-type="genus" reg="Ehrharta">Ehrharta</tp:taxon-name-part><tp:taxon-name-part taxon-name-part-type="species" reg="stipoides">stipoides</tp:taxon-name-part></tp:taxon-name></italic> Labill., <italic><tp:taxon-name><tp:taxon-name-part taxon-name-part-type="genus" reg="Rubus">Rubus</tp:taxon-name-part><tp:taxon-name-part taxon-name-part-type="species" reg="argutus">argutus</tp:taxon-name-part></tp:taxon-name></italic> Link, <italic><tp:taxon-name><tp:taxon-name-part taxon-name-part-type="genus" reg="Passiflora">Passiflora</tp:taxon-name-part><tp:taxon-name-part taxon-name-part-type="species" reg="tarminiana">tarminiana</tp:taxon-name-part></tp:taxon-name></italic> Coppens &amp; Barney and <italic><tp:taxon-name><tp:taxon-name-part taxon-name-part-type="genus" reg="Juncus">Juncus</tp:taxon-name-part></tp:taxon-name></italic> sp. The terrain and topography of the region are carved by seasonal and perennial streams with gulches varying in depth from a few meters to very large river gulches at lower elevations. The area of the previously known individual, ~5000 ft (1525 m) elevation, lies uphill from the dominant streams of Ha‘akoa and Pāhale with a mean annual rainfall of ~115 inches (292 cm; Rainfall Atlas of Hawaii).</p></tp:treatment-sec><tp:treatment-sec sec-type="Threats" id="SECID0ESVAE"><title>Threats.</title><p>Habitat degradation by feral pigs continues to threaten species that grow at ground level in the understory of these forests, which remain unprotected by ungulate-proof exclusionary fences. Currently, a ~1200-acre fenced unit is being constructed in the area and once completed will encompass the area where <italic><tp:taxon-name><tp:taxon-name-part taxon-name-part-type="genus" reg="Schiedea">Schiedea</tp:taxon-name-part><tp:taxon-name-part taxon-name-part-type="species" reg="haakoaensis">haakoaensis</tp:taxon-name-part></tp:taxon-name></italic> was discovered. The sole individual of <italic><tp:taxon-name><tp:taxon-name-part taxon-name-part-type="genus" reg="Schiedea">S.</tp:taxon-name-part><tp:taxon-name-part taxon-name-part-type="species" reg="haakoaensis">haakoaensis</tp:taxon-name-part></tp:taxon-name></italic> was naturally protected from feral pig damage due to its location on a log elevated 3–4 ft (0.9–1.2 m) above the ground. Although ungulate damage was not the cause of death other threats to extremely rare species exist. The only individual of <italic><tp:taxon-name><tp:taxon-name-part taxon-name-part-type="genus" reg="Schiedea">S.</tp:taxon-name-part><tp:taxon-name-part taxon-name-part-type="species" reg="haakoaensis">haakoaensis</tp:taxon-name-part></tp:taxon-name></italic> was probably affected by a prolonged period of drought and its particular location on the log.</p></tp:treatment-sec><tp:treatment-sec sec-type="Breeding system" id="SECID0EZWAE"><title>Breeding system.</title><p>Facultative autogamy is indicated by the occurrence of abundant seed production of the one plant that has so far flowered at the <abbrev xmlns:xlink="http://www.w3.org/1999/xlink" xlink:title="Volcano Rare Plant Facility" id="ABBRID0E6WAE" xlink:type="simple">VRPF</abbrev>. The plant is growing in an enclosed facility, but some pollinator access is possible. Most species in the <abbrev xmlns:xlink="http://www.w3.org/1999/xlink" xlink:title="Volcano Rare Plant Facility" id="ABBRID0EDXAE" xlink:type="simple">VRPF</abbrev> that have floral adaptations for pollinator attraction do not produce fruits unless pollinated, suggesting that the abundant fruit production of <italic><tp:taxon-name><tp:taxon-name-part taxon-name-part-type="genus" reg="Schiedea">S.</tp:taxon-name-part><tp:taxon-name-part taxon-name-part-type="species" reg="haakoaensis">haakoaensis</tp:taxon-name-part></tp:taxon-name></italic> is likely to result from self-pollination. Nearly all wet forest species of <italic><tp:taxon-name><tp:taxon-name-part taxon-name-part-type="genus" reg="Schiedea">Schiedea</tp:taxon-name-part></tp:taxon-name></italic> are facultatively or obligately autogamous with self-pollination and subsequent self-fertilization facilitated by synchrony between stigma receptivity and release of pollen from anthers.</p></tp:treatment-sec><tp:treatment-sec sec-type="Conservation assessment" id="SECID0EZXAE"><title>Conservation assessment.</title><p>IUCN Red List Category. When evaluated using the IUCN criteria for endangerment, <italic><tp:taxon-name><tp:taxon-name-part taxon-name-part-type="genus" reg="Schiedea">Schiedea</tp:taxon-name-part><tp:taxon-name-part taxon-name-part-type="species" reg="haakoaensis">haakoaensis</tp:taxon-name-part></tp:taxon-name></italic> falls into the Extinct in the Wild (<abbrev xmlns:xlink="http://www.w3.org/1999/xlink" xlink:title="Extinct in the Wild" id="ABBRID0EKYAE" xlink:type="simple">EW</abbrev>) category. Surveys of the surrounding area and habitat have failed to locate additional individuals although it is possible more exist in the vast and remote landscape of the windward Mauna Kea wet forests. Future surveys of the area should concentrate on the adjacent US Fish &amp; Wildlife Maulua Tract, the Laupāhoehoe Section of Hilo Forest Reserve, and the Laupāhoehoe Natural Area Reserve. Future protection and feral ungulate exclusion in these areas will help preserve habitat for this species should it be rediscovered, and for individuals of <italic><tp:taxon-name><tp:taxon-name-part taxon-name-part-type="genus" reg="Schiedea">S.</tp:taxon-name-part><tp:taxon-name-part taxon-name-part-type="species" reg="haakoaensis">haakoaensis</tp:taxon-name-part></tp:taxon-name></italic> restored to the area.</p></tp:treatment-sec></tp:taxon-treatment>
